# Supplementary material for: LPS Triggers Acute Neuroinflammation and Parkinsonism Involving NLRP3 Inflammasome Pathway and Mitochondrial CI Dysfunction in the Rat
Source: Int J Mol Sci. 2023 Feb 27;24(5):4628. doi: 10.3390/ijms24054628 (PMC10003606; doi:10.3390/ijms24054628)
Supplement: Supplementary file 1 [file ijms-24-04628-s001.zip]

Archive with 1 entries (1 files):
- ijms-1836553-supplementary.pdf
